# Supplementary material for: Effectiveness of In-Hospital Cholecalciferol Use on Clinical Outcomes in Comorbid COVID-19 Patients: A Hypothesis-Generating Study
Source: Nutrients. 2021 Jan 14;13(1):219. doi: 10.3390/nu13010219 (PMC7828675; doi:10.3390/nu13010219)
Supplement: Supplementary file 1 [file nutrients-13-00219-s001.zip]

Archive with 1 entries (1 files):
- nutrients-1059418-supplementary.pptx
